# Supplementary material for: Genome-Wide Identification and Expression Analysis of Respiratory Burst Oxidase Homolog (RBOH) Gene Family in Eggplant (Solanum melongena L.) under Abiotic and Biotic Stress
Source: Genes (Basel). 2023 Aug 23;14(9):1665. doi: 10.3390/genes14091665 (PMC10531080; doi:10.3390/genes14091665)
Supplement: Supplementary file 1 [file genes-14-01665-s001.zip]

Archive with 2 entries (2 files):
- supplementary Table S1, S3 and S4.pdf
- supplementary Table S2.xlsx
