# Supplementary material for: Genome-Wide Identification and Expression Analysis of Respiratory Burst Oxidase Homolog (RBOH) Gene Family in Eggplant (Solanum melongena L.) under Abiotic and Biotic Stress
Source: Genes (Basel). 2023 Aug 23;14(9):1665. doi: 10.3390/genes14091665 (PMC10531080; doi:10.3390/genes14091665)
Supplement: Supplementary file 1 [file genes-14-01665-s001.zip › supplementary Table S2.xlsx]

## Sheet: Sheet1
Table S2 The protein sequences of the RBOH of eggplant, tomato, rice and Arabidopsis
Solanum melongena		Solanum lycopersicum		Oryza sativa		Arabidopsis thaliana
gene name	protein sequence	gene name	protein sequence	gene name	protein sequence	gene name	protein sequence
SmRBOHA	MRGLPGHERRWTSDTVSSRKDLSGESSPVVDPGDNSGFASEEFVEVILDLQDDDTIILRSVEPATVINIDASDPSTGVGIGGASVETPASATSTSGTRSPTMRRSTSNKFRQFSQELKAEAVAKAKQFSQELKAELRRFSWSHGHASRAFSPTSFFQNAVVGTGNGVDSALAARALRRQRAQLDRTRSGAHKALRGLKFISNNKTNGWNEVENNYAKLAKDGYLHRSDFAQCIGMKDSKEFALELFDALSRRRRLKVDKISKEELYEYWSQITDQSFDSRLQIFFDMVDKNEDGRIGEDEVKEIIMLSASANKLSRLKEQAEEYAALIMEELDPERLGYIELWQLETLLLQKDTYLNYSQALSYTSQALSQNLQGLRQRSPIRRISTKLVYTLQENWKR…	SlRBOH1	MQNPEDHHSDREIISPSYTTKSNDDKYVEVTLDIRDDTVAVHSVKNATKTKAEEAEIEALGKNLQKKRSFGATIVRNLSKRLRSQPHPPRTIDRSSTAAQNVLKGFKFISRTDGGSGWDTVQQRFDELTANSDSLLPKAKFGECIGMNKESEGFALELFDALARRRNMTSGCISKEQLKEFWEQIANQSFDSRLQTFFDMVDKDADGRLTEEEVREIICLSASANKLSNIQKQAAEYAALIMEELDRERKGYIMLENLKMLLLQAPIQSDGGKGLHRKLSHMLSMKLKPTLETNPIKRWYNNLTYFLLDNWRRVWVLLLWISVMAGLFGYKYVQYRNKAAFDVMGHCVCVAKGAAEVLKLNMALILLPVCRNTITWLRNKTKLGGAVPFDDNINFHKMV…	OsRBOHA	MTESKEFALELFDTLSRRRQMKVDTINKDELREIWQQITDNSFDSRLQIFFEMVDKNADGRITEAEVKEIIMLSASANKLSRLKEQAEEYAALIMEELDPEGLGYIELWQLETLLLQKDTYMNYSQALSYTSQALSQNLAGLRKKSSIRKISTSLSYYFEDNWKRLWVLALWIGIMAGLFTWKFMQYRNRYVFDVMGYCVTTAKGAAETLKLNMAIILLPVCRNTITWLRSTRAARALPFDDNINFHKTIAAAIVVGIILHAGNHLVCDFPRLIKSSDEKYAPLGQYFGEIKPTYFTLVKGVEGITGVIMVVCMIIAFTLATRWFRRSLVKLPRPFDKLTGFNAFWYSHHLFIIVYIALIVHGECLYLIHVWYRRTTWMYLSVPVCLYVGERILRFFRS…	AtRBOHA	MMNRSEMQKLGFEHVRYYTESPYNRGESSANVATTSNYYGEDEPYVEITLDIHDDSVSVYGLKSPNHRGAGSNYEDQSLLRQGRSGRSNSVLKRLASSVSTGITRVASSVSSSSARKPPRPQLAKLRRSKSRAELALKGLKFITKTDGVTGWPEVEKRFYVMTMTTNGLLHRSRFGECIGMKSTEFALALFDALARRENVSGDSININELKEFWKQITDQDFDSRLRTFFAMVDKDSDGRLNEAEVREIITLSASANELDNIRRQADEYAALIMEELDPYHYGYIMIENLEILLLQAPMQDVRDGEGKKLSKMLSQNLMVPQSRNLGARFCRGMKYFLFDNWKRVWVMALWIGAMAGLFTWKFMEYRKRSAYEVMGVCVCIAKGAAETLKLNMAMILLP…
SmRBOHB	MEIENTRDSGSKVSFSGPLVSGKRSARLNDDESYVEITLDVRDDSVLVQNIKGADQEAALLASRLEKRPTLGSQLSFHLRHVSKELKRMTSSNKFQKIDRSKSGAARALRGLQFMNKNVGTEGWSEVEARFDELAVDGMLNKSLFGQCIGMKESKEFAEELFDALARKRCITSPSVTKAELREFWEQITDTSFDARLQTFFDMVDKDADGRITEEEVKEIISLSAAANKLSKIQDNSDEYAALIMEELDPGNVGYIELYNLETLLLQGPSHSTNLLTDSRVLSQMLSQKLKPTKERNPFKRYKRRLDYFIEDNWKRIWVMALWLSICAGLFTWKFIQYKRRAVFDVMGYCVSVAKGGAETTKLNMALVLLPVCRNTITWLRSRTKLGKIIPFDDNINFH…	SlRBOH2	MQNSENHHPHHHHHHSDTEVIGNDRASYSGPLSGPLNKRGGKKSARFNIPESTDIGTSAGAGAKSNDDAYVEITLDVREDSVAVHSVKTAGGADVEDPELALLAKGLEKKSTLGASLVRNASSRIRQVSQELKRLASLNKRPIPTGRFDRNKSAAAHALKGLKFISKTDGGAGWAAVEKRFDEITASTTGLLPRAKFGECIGMNKESKEFAGELYDALARRRNITTDSINKAQLKEFWDQVADQSFDTRLQTFFDMVDKDADGRITEEEVREIIGLSASANRLSTIQKQSDEYAAMIMEELDPNNLGYIMIENLEMLLLQAPNQTVQRGGESRNLSQMLSQKLKHTQEPNPLVRWYKSFKYFLLDNWQRVWVLLLWIGIMAGLFTWKYIQYKQKAAYGV…	OsRBOHB	MADLEAGMVAAATDQGNSTRSQDDAATLIPNSGNLGSSNRSTKTARFKDDDELVEITLDVQRDSVAIQEVRGVDEGGSGHGTGFDGLPLVSPSSKSGKLTSKLRQVTNGLKMKSSSRKAPSPQAQQSAKRVRKRLDRTKSSAAVALKGLQFVTAKVGNDGWAAVEKRFNQLQVDGVLLRSRFGKCIGMDGSDEFAVQMFDSLARKRGIVKQVLTKDELKDFYEQLTDQGFDNRLRTFFDMVDKNADGRLTAEEVKEIIALSASANKLSKIKERADEYTALIMEELDPTNLGYIEMEDLEALLLQSPSEAAARSTTTHSSKLSKALSMKLASNKEMSPVRHYWQQFMYFLEENWKRSWVMTLWISICIALFIWKFIQYRNRAVFGIMGYCVTTAKGAAET…	AtRBOHB	MREEEMESSSEGETNKISRCKATGSDNPDEDYVEITLEVRDETINTMKAKATLRSVLSGRLKTMVKSLSFASRRLDRSKSFGAMFALRGLRFIAKNDAVGRGWDEVAMRFDKLAVEGKLPKSKFGHCIGMVESSEFVNELFEALVRRRGTTSSSITKTELFEFWEQITGNSFDDRLQIFFDMVDKNLDGRITGDEVKEIIALSASANKLSKIKENVDEYAALIMEELDRDNLGYIELHNLETLLLQVPSQSNNSPSSANKRALNKMLSQKLIPTKDRNPVKRFAMNISYFFLENWKRIWVLTLWISICITLFTWKFLQYKRKTVFEVMGYCVTVAKGSAETLKFNMALILLPVCRNTITWLRTKSKLIGSVVPFDDNINFHKVVAFGIAVGIGLHAISH…
SmRBOHC	MQNMDNNHSHHHHHHSDTEIIGNDRASYSGPLSGPLNKRGGKKSARFNIPESTDIGASAGAGAKSNDDAYVEITLDVREDSVAVHSVKTAGGADVEDPELALLAKGLEKKSTLGSSLVRNASSKFRQVSQELKRLASLNKRPIPTGRFDRNKSAAAHALKGLKFISKTDGGAGWAAVEKRFDELTVSTNGLLPRAKFGECIGMNKESKEFAGELYDALARRRNITTDSINKAQLKEFWDQVADQSFDTRLQTFFDMVDKDADGRITEEEVREIIGLSASANRLSTIQKQSDEYAAMIMEELDPNNLGYIMIENLEMLLLQAPNQSVQRGGESRNLSQMLSQKLKQAREPNPIVRWYKSFMYFLLDNWQRVWVLLLWIGIMAGLFTWKYIQYKEKAAFLV…	SlRBOH3	MEIENTTDSVRGSRVGFSGSLVSGKKSARFKDDESYVEITLDVRDDSVLVQNIKGADHEAALLASKLEKRPNHTLGSQLSFHLKQVSKELKRMTSSNKFQKIDRSKSGAARALRGLQFMNRNVGTEGWSEVESRFDQLAVDGMLAKTLFGQCIGMKESSEFAEELFDALARKRCITSPAVTKDELHEFWEQITDTSFDARLQTFFDMVDKDADGRITEEEVKEIISLSASANKLSKIEDNSDEYAALIMEELDPGNVGYIELYNLETLLLQAPSHSMNLSTNSRVLSQMLSQKLKPTKERNPFKRCKRRLDYFIEDNWKRIWVMVLWLSICAGLFTWKFIQYKRRAVFDVMGYCVSVAKGGAETTKFNMALVLLPVCRNTITWLRSRTKLGKIIPFDDN…	OsRBOHC	MRAGIGSGSGGGTTPVRPRWGSGVTTPRSLSTGSSPRGSDRSSDDGEELVEVTLDLQEDDTIVLRSVEPAAGGAAVASSSGASPSAVAPPRRAEPPGGVASRSRSPAMRRTSSHRLLQFSQELKAEAMARARQFSQDLTKRFTRTQSTTTAPPGIESALAARAERRQRAQLDRTKSGAQRAIRGLRFISGPNKASNAWIEVQANFDRLARDGYLSRDDFPQCIGMTESKEFAMELFDTLSRRRQMQVDKINKEELREIWQQITDNSFDSRLQIFFDMVDKNADGHITEAEVKEIIMLSASANKLSRLKEQAEEYAALIMEELDPEQLGYIELWQLETLLLQKDTYVNYSQALSYTSQALSQNLAGLRKRSPIRKISTKLSYYLEDNWKRLWVLALWIGI…	AtRBOHC	MSRVSFEVSGGYHSDAEAGNSGPMSGGQLPPIYKKPGNSRFTAENSQRTRTAPYVDLTVDVQDDTVSVHSLKMEGGSSVEESPELTLLKRNRLEKKTTVVKRLASVSHELKRLTSVSGGIGGRKPPRPAKLDRTKSAASQALKGLKFISKTDGGAGWSAVEKRFNQITATTGGLLLRTKFGECIGMTSKDFALELFDALARRRNITGEVIDGDQLKEFWEQINDQSFDSRLKTFFDMVDKDADGRLTEDEVREIISLSASANNLSTIQKRADEYAALIMEELDPDNIGYIMLESLETLLLQAATQSVITSTGERKNLSHMMSQRLKPTFNRNPLKRWYRGLRFFLLDNWQRCWVIVLWFIVMAILFTYKYIQYRRSPVYPVMGDCVCMAKGAAETVKLN…
SmRBOHD	MIGMKGESHAFAVELFDALARRRNITSDCISKEQLKEFWEQITNQSFDSRLRTFFDMVDKNADGILTEEEVREIISLSASANKLSNIQKQAAEYAALIMEELDPDHMGYIMLENLETLLLQASIQSDGGKSLNRNLSHMLSMKLKPTLETNPIKRWYKILKYFLLDNWRRVWVLLLWINVMASLFAYKYVQYRNRAAFDVMGHCVCVAKGAAEVLKLNMALILLPVCRNTITWLRNKTKLSAAVPFDDNLNFHKMIAVAIAICVGIHVLAHMTCDFPRLLNASPEKYKPMKPYFGDQPRNYWHFVKGVEGVSGIIMVVLMAIAFTLATQQFRRNRTRLPRPLNKLTGFNAFWYSHHLFGIVYSLLIVHGVKLYLTKEWYKKTIWMYLAIPIMLYSGERL…	SlRBOH4	MVSASANKLSKLKENAGEYACLIMEELDPENVGYIEIWQLETLLLQRDNYMSHSTPLSTTTVDWSPNIGTSNANNIVKKASRTVKCLVLENWHRGLIILLWLLAMIGLFIWKFMQYRKMEAFQVMGYCLATAKGAAETLKFNMALILLPVCRNMLTRLRSTRARILIPFDDNINFHKIIAHAIAVAIILHAANHLACDFPHLVNSSPEKFALIASDFDKLKPSYISLLTGVEGITGISMVILMTIAFILATRRFRRSVPKLPTPLNRLTGFNAFWYSHHLLAFVYILLLLHGTFLFFVHKWYQKTTWMYISIPLILYIAERTLRTWRSEDYAVKILKVSVLPGDVLSLIMSKPAGFKYKSGQYIFLQCPTISSFEWHPFSITSAPGDDYISVYIRIVGD…	OsRBOHD	MAGDYVDVPLGGGGQSTLPPVAPLKKQPSRLASGMKRLASMVPDTMKLKRTHSSAQPALRGLRFLDKTSAGKDGWKNVEKRFDEMSADGRLPQESFAKCIGMADSKEFASEVFVALARRRSIKPEDGITKEQLKEFWEELTDQNFDSRLRIFFDMCDKNGDGQLTEDEVKEVIVLSAAANKLAKLKSHAATYASLIMEELDPDHRGYIEIWQLETLLRGMVTAQGPPEKVKLASASLARTMVPSSHRSPMQRRFNKTVDFIHENWKRIWVLSLWAILNIALFMYKFVQYSRRDAFQVMGYCVCIAKGAAETLKLNMAVILLPVCRNTLTRLRSTALSKVVPFDDNINFHKVIALTIAIGAATHTLAHVTCDFPRLVSCPRDKFEATLGPYFNYVQPTYS…	AtRBOHD	MKMRRGNSSNDHELGILRGANSDTNSDTESIASDRGAFSGPLGRPKRASKKNARFADDLPKRSNSVAGGRGDDDEYVEITLDIRDDSVAVHSVQQAAGGGGHLEDPELALLTKKTLESSLNNTTSLSFFRSTSSRIKNASRELRRVFSRRPSPAVRRFDRTSSAAIHALKGLKFIATKTAAWPAVDQRFDKLSADSNGLLLSAKFWECLGMNKESKDFADQLFRALARRNNVSGDAITKEQLRIFWEQISDESFDAKLQVFFDMVDKDEDGRVTEEEVAEIISLSASANKLSNIQKQAKEYAALIMEELDPDNAGFIMIENLEMLLLQAPNQSVRMGDSRILSQMLSQKLRPAKESNPLVRWSEKIKYFILDNWQRLWIMMLWLGICGGLFTYKFIQYK…
SmRBOHE1	MRKVSSPRSSNYSDGAMFLNERDLVEVTLQLDHNSFVLCSVKPTPDDISETSPRDQMTQMESSKLKLARNESSSTQRALGGLRFITESDTNNHLWAKVETRFNALAKDGLLNREDFGECIGMGDSKEFAVGLFDALMRRRRQKMANISKTELHEFWLQISDQSFHARLQIFFDMADSNGDGKITREEVQELIMVSASANKLSKLKENAAEYASLIMEELDQEGLGYIELWQLETLLLQRDNYMSYSRPLSTTSVEGSPNLGTSKASNIVKKASSSLKCLVLENWHRGWIFLLWLLSMIGLFTWKFMQYRQMETFQVMGYCLATAKGAAETLKFNMALILLPVCRNMLTRLRSTRARILIPFDDNINFHKIIAHAIAVGVILHAANHLACDFPHLVNSSP…	SlRBOH5	MNEGSERGEEEAPPNGFLARSASAASKLRRKFSWIRSPSVMSRTSAAASEVSDDNYQLHHTSNTLSAREEMKSKLKLVRSKSTAQRALGGLRFISKTTGESDTNVLWKKVEARFDALAKDGLLAREDFGECIGMEDSKEFAVGVFDALIRRRRQKAAKITKIELHDFWLQISDQSFDARLQIFFDMADSNGDGKITRDEVQELIMLSASANKLSKLKERAAEYASLIMEELDPECLGYIELWQLETLLLQRDNYMTYSRPLSTTSVGWGQNLGTLNKTKNLVKRASYAFKCLVLDNWQRGWILLLWVMVMAVLFTWKFLQYRQRAAFQVMGYCLATAKGAAETLKLNMALILLPVCRNILTWLRSTRAKLLLPFDDNINFHKVKCTQTEYIVQHPRIFL…	OsRBOHE	MASPYDHQSPHAQHPSGLPRPPGAGAGAAAGGFARGLMKQPSRLASGVRQFASRVSMKVPEGVGGMRPGGGRMTRMQSSAQVGLRGLRFLDKTSGGKEGWKSVERRFDEMNRNGRLPKESFGKCIGMGDSKEFAGELFVALARRRNLEPEDGITKEQLKEFWEEMTDQNFDSRLRIFFDMCDKNGDGMLTEDEVKEVIILSASANKLAKLKGHAATYASLIMEELDPDDRGYIEIWQLETLLRGMVSAQAAPEKMKRTTSSLARTMIPSRYRSPLKRHVSRTVDFVHENWKRIWLVALWLAVNVGLFAYKFEQYERRAAFQVMGHCVCVAKGAAEVLKLNMALILLPVCRNTLTTLRSTALSHVIPFDDNINFHKVIAATIAAATAVHTLAHVTCDFPR…	AtRBOHE	MKLSPLSFSTSSSFSHADGIDDGVELISSPFAGGAMLPVFLNDLSRNSGESGSGSSWERELVEVTLELDVGDDSILVCGMSEAASVDSRARSVDLVTARLSRNLSNASTRIRQKLGKLLRSESWKTTTSSTAGERDRDLERQTAVTLGILTARDKRKEDAKLQRSTSSAQRALKGLQFINKTTRGNSCVCDWDCDCDQMWKKVEKRFESLSKNGLLARDDFGECVGMVDSKDFAVSVFDALARRRRQKLEKITKDELHDFWLQISDQSFDARLQIFFDMADSNEDGKITREEIKELLMLSASANKLAKLKEQAEEYASLIMEELDPENFGYIELWQLETLLLQRDAYMNYSRPLSTTSGGVSTPRRNLIRPRHVVQKCRKKLQCLILDNWQRSWVLLVW…
SmRBOHE2	MQLKSFLRSSSLGSSSKRSSYSRNFDLPEDTAVTSDAGGEYVGGAMLPIFLNDLRRNNDNDLVEVTLELDDNSIVLCSVAPTPSHINAEGSEEEEEAAPNGFLARSASAASKLRRKFSWIRSPSVMSRTSAAASEVSDDNFQFQHHNSTNTLSAREEMKSKLKLVRSKSTAQRALGGLRFISKTTGESDTNVLWKKVEARFDALAKDGLLAREDFGECIGMMDSKEFAVGVFDALVRRRRQKTAKITKLELHEFWLQISDQSFDARLQIFFDMADHNGDGKITRDEVQELIMLSASANKLSKLKERAAEYASLIMEELDPECLGYIELWQLEALLLQRDNYMNYSRPLSTTSVGWSQNLGTLNKTKNLVKRASYALKCLVLDNWQRGWILLLWVMIMAG…	SlRBOH6	MVPIDDGDLSRDNSVKWILENAEKDSTSDIHENRNGANGLQELANQKSFKKNFSISRRRNGVVPRMGRMESGATRGLKSLRFLDRSTTGKEGDAWRSVEKRFNQNAVNGRIFREKFGTCIGMGESKEFAGELFDTLARRRKINTENGITIDEVKGFWEDISTQSLDARLHIFFDMCDKNGDGKLSEEEVKEVLVMSASANKLSKFKQHAPTYAALIMEELDPDHLGYIEMWQLEALLRGMVGSEEGEKTLKRSQTLAKTMIPKEYRTPVSKFFYKTSEKIQENWKRIWVLTLWLCINMILFTWKFQQFKRKSAFQIMGYCVCIAKGAGETLKFNMALVLFPVCRRTLTKLRETFLGSIFPFDDNINFHKIIALGIAVATFIHALFHTSCNFVKLTTCPQ…	OsRBOHF	MWTPSRGSASGRRATGHRRIADYLADDRTEASTENGSFNTAYSDELFAPTSSSAGGDGVGGMLPAFLADQSDLVEVMLELDEESMVVRSVTPTTGALYGPTSLAGGGAAHTPPGSGRSLSRCSSTSSRIRKKFAWLRSPSPAPAPRAPTPSEPPPPREAAMAARERRRIQARLNRSRSGARRALKGLRFISRTTGSAEAAELWTRVEHRFNALSRDGLLSRDNFGDCIGKQAKPSSMSMARRARARSRDDTAYGAGIGAGMEDSKEFAVGIFDALARRRRQELERISKEELYDFWLIVLSASANKLSKLKEQAEEYASLIMEELDPEDLGYIELWQLEALLLQRDAYMNYSRPLSSGSTAQWSQNLGGGGGGQQGGQGQGQGQSEGRRNDWRRRWSPRR…	AtRBOHF	MKPFSKNDRRRWSFDSVSAGKTAVGSASTSPGTEYSINGDQEFVEVTIDLQDDDTIVLRSVEPATAINVIGDISDDNTGIMTPVSISRSPTMKRTSSNRFRQFSQELKAEAVAKAKQLSQELKRFSWSRSFSGNLTTTSTAANQSGGAGGGLVNSALEARALRKQRAQLDRTRSSAQRALRGLRFISNKQKNVDGWNDVQSNFEKFEKNGYIYRSDFAQCIGMKDSKEFALELFDALSRRRRLKVEKINHDELYEYWSQINDESFDSRLQIFFDIVDKNEDGRITEEEVKEIIMLSASANKLSRLKEQAEEYAALIMEELDPERLGYIELWQLETLLLQKDTYLNYSQALSYTSQALSQNLQGLRGKSRIHRMSSDFVYIMQENWKRIWVLSLWIMIMI…
SmRBOHH1	MVPIDDGDLSRDNSVKWILENAEKDSTTDVQDNKHGANGLQESADQKSVKKSFSISRRRNGVAPRMGRMESGASRGLKSLRFLDRSTTGKEGDAWRSVEKRFNQNAVNGRIFREKFGTCIGMGESKEFAGELFDTLARRRKINTENGITIDEVRGFWEDISTQSLDARLHIFFDMCDKNGDGKISEEEVKEVLVMSASANKLSKFKQHAATYAALIMEELDPNHLGYIEMWQLEALLRGMVGSEEGEKTLKRSQTLAKTMIPKEYRTPVSKFMYKTSEKIQENWKRIWVLSLWLCINVILFTWKFQQFKRKSAFQIMGYCVCIAKGAGETLKFNMALVLFPVCRRTLTKLRETFLGSIFPFDDNINFHKIIALGIAIAMFIHALFHTSCNFVKLTTCPQ…	SlRBOH7	MGETPIENGGGGRTKMVRIESGAARGFKSLHFLDNTTGKEADAWKNVEKRFHINAVNGILFKDKFGPSIGMKSFFFKKNKIGARGKKGFLSTELLNLCDIVFLFFSEMKGMESKEFAEELFDTMARRKKINAENGITIEELKEFWDDISTHCPDTRLHIFFDMCDKNGDGKLSEEEVKEVLVMSASANKLTNFKKHAATYAALIMEEFDPDHLGYIEIWQLESLLRGMVGSEDGQNNMKRSQTLAKTMIPRQYRTPVSKFLSKTSEKIYDNWKRIWVVTLWLSINFILFIWKIEQFKRREAFKIMGYCVCLAKAAGETLKFNMALILIPVCRRTLTQIRESFLGYIIPFDDNINFHKMVAVGITVGAFIHILFHTSCNFVKLASCPESKFMTALGSNFG…	OsRBOHG	MWTPSRGSNAARRSGHRRIADYLADDQTTNTDTSDNESYTTAYGDEFFAAAAAAAGSGGGGMLPAFLADQGDLVEVMLELDEESMVVRSVTPTSATLYGGGGGQMPQPLPPPLRTPEGGGGARSLSRCSSTSSRIRKKFAWLRSPSPSPSPRPPTPAELQREAAMAARERRRIQARLNRSSTGAKRALKGLRFISRTTGTVQAAELWRRVEDRFNALARDGLLSRDDFGECIGMVDSKEFAVGIFDALARRRRQNLERITREELYDFWLQISDQSFDARLQIFFDMVDTNVDGRITREEVQELIVLSASANKLAKLKEQAEEYASLIMEELDPENLGYIELWQLEALLLQRDSYMNYSRPLSTASGAQWSQNLGGAAVAAGAAAATGGGAHAAVAARGG…	AtRBOHG	MQRVSFEVKDTEAEKSSSEILSGSLPSTYRNPAMENVGNAVDDGSSVKNNPKLDMQKQNGLVKWFKKCLTMVSGESKAPRLDRSKSTAGQALKGLKIISKTDGNAAWTVVEKRYLKITANTDGLLLRSKFGECIGMNSKEFALELFDALARKSHLKGDVITETELKKFWEQINDKSFDSRLITFFDLMDKDSDGRLTEDEVREIIKLSSSANHLSCIQNKADEYAAMIMEELDPDHMGYIMMESLKKLLLQAETKSVSTDINSEERKELSDMLTESLKPTRDPNHLRRWYCQLRFFVLDSWQRVWVIALWLTIMAILFAYKYIQYKNRAVYEVLGPCVCLAKGAAETLKLNMALILLPVCRNTITWLRNKTRLGVFVPFDDNLNFHKVIAVGIAIGVAI…
SmRBOHH2	MAEYPFENGGAGRRKMVRIESGAARGFRSLHFLDNTTGMEADAWENVEKRFHQNAVNGILFKDKFGPCIGMESKEFAEELFGTMARRKKINAENGITIDELREFWDDISTQCPDARLHIFFDMCDKNGDGKLSEEEVKEVLVMSAAANKLTNFKKHAGTYATLIMEEFDPDHLGYIEIWQLESLLRGMVGSEDGKKNLKRSQTLARTMIPRRYRTPVGKFLSKTLEKIHENWKRIWVITLWLSINLILFIWKIEQFKRREAFKIMGYCVCLAKAAGETLKFNMALILVPVCRSTLTQLRESFLGSIIPFDDNINFHKMVAVGITVGTFIHVFFHTSCNFVTLVSCPETKFMTILGSNFGYQQPTYMDLVVSVPGVTGILMTLFMLFSFTLATHSFRRNV…			OsRBOHH	MASREESGNGGGGGATPAADYRSSDSRSSSRRSTRFKEDNEYVEITLDVKGDDTVAIQSIRNGADMPEVALLARGLAQQPPPSAAPGPGGLSSRLKAVRTELRRIASWKFPSGVLSGGGGGGDAPGNGNDRRPRLDRSMTGAARALRGLQFLNSSAVTNGWPEVEKRFERLAVDGFLLRSRFGQCIGMVGSEEFAVQIFDSLARRRGITAQLLTKDQLREFWEQLSDPGFDAKLQTFFDMVDKNADGQITEEELKEVLTLTASANKLSKILERVDEYTALIMEELDPDQLGYIDISNLESLLLLPPSQAPSKLVTHSSNISQLISQKLVPTHDRNPLRRGLRRLSYFMEDNWKRVWVMALWLAINAGLFTWKFMAYKRHPTFDVMGYCVCVAKGGAETT…	AtRBOHH	MKSNTPTEDSTKWMLESVEIDSMGESSSKEPEINLNKNEGGLKKNASRNLGVGSIIRTLSVSNWRKSGNLGSPSTRKSGNLGPPTNAVPKKTGPQRVERTTSSAARGLQSLRFLDRTVTGRERDAWRSIENRFNQFSVDGKLPKEKFGVCIGMGDTMEFAAEVYEALGRRRQIETENGIDKEQLKLFWEDMIKKDLDCRLQIFFDMCDKNGDGKLTEEEVKEVIVLSASANRLGNLKKNAAAYASLIMEELDPDHKGYIEMWQLEILLTGMVTNADTEKMKKSQTLTRAMIPERYRTPMSKYVSVTAELMHENWKKLWVLALWAIINVYLFMWKYEEFMRNPLYNITGRCVCAAKGAAETLKLNMALILVPVCRKTLTILRSTFLNRVVPFDDNINFHK…
				OsRBOHI	MHHTRAGAADGAGGGGEDIVEAGAEAPPPQRERLVPHSGPLSKRSGMRKSARFAESVSAPLSAPSGVAAARRAAAAANDDDEEDYVEITLDVRDDSVAVHSVKPAGGGGEDSDVTLLARTLEKRSSSFGHSVIRNASSRIKQVSQELRRLASVNRRGGGGGGPRFDRSKSAAAHALKGLKFISRADGGAGWPAVEKRFDDLAKDGLLPRSKFGQCIGMKELEFAGELFDALARRRNISGDSISKAELLEFWDQISDTSFDSRLQTFFDMVDKNADGRITEEEVKEIITLSASANKLSKVQEQSEEYARLIMEELDPSNLGYIELYNLEMLLLQAPSQSVRIGTTNSRNLSQMLSQNLRPTAEPNPLRRWWRRASYFLEDNWRRVWVLLLWLAICAGLFT…	AtRBOHI	MSMSFSGGTHNDRWGSDLASAGEFTQSFPSLPATYSPSPSSSSSSGEELLEVTIEFPSGVIINIDSVTGTGTDISGTDLEITSCSDSGSGSRSLSLGWSASSERLTAGTNSKQQIQKISRRGYGYSSRSAPEPVVPHRGEITDSVNLPRALSQRPTRPNRDGSGTERAIHGLKFISSKENGIVDWNDVQNNFAHLSKDGYLFKSDFAHCIGLENENSKEFADELFDALCRRRRIMVDKINLQELYEFWYQITDESFDSRLQIFFNMVKNGDGRITENEVKEIIILSASANNLSRLRERAEEYAALIMEELAPDGLYSQYIELKDLEILLLEKDISHSYSLPFSQTSRALSQNLKDRRWRMSRNLLYSLQDNWKRIWVLTLWFVIMAWLFMWKCYQYKHK…
						AtRBOHJ	MKNNKKVGTEDSTKWMLESVEIDPKGDSSVKQPESTINSNNPESSGAGGGILKNVSKNLAVGSIIRSMSVNKWRKSGNLGSPSTRKSGNLGPPLPVSQVKRPGPQRVERTTSSAARGLQSLRFLDRTVTGRERDSWRSIENRFNQFAVDGRLPKDKFGVCIGMGDTLEFAAKVYEALGRRRQIKTENGIDKEQLKLFWEDMIKKDLDCRLQIFFDMCDKDGDGKLTEEEVKEVIVLSASANRLVNLKKNAASYASLIMEELDPNEQGYIEMWQLEVLLTGIVSNADSHKVVRKSQQLTRAMIPKRYRTPTSKYVVVTAELMYEHWKKIWVVTLWLAVNVVLFMWKYEEFTTSPLYNITGRCLCAAKGTAEILKLNMALILVPVLRRTLTFLRSTFLNHL…
